# Supplementary material for: Naphth[1,2-d]imidazoles Bioactive from β-Lapachone: Fluorescent Probes and Cytotoxic Agents to Cancer Cells
Source: Molecules. 2023 Mar 28;28(7):3008. doi: 10.3390/molecules28073008 (PMC10096064; doi:10.3390/molecules28073008)
Supplement: Supplementary file 1 [file molecules-28-03008-s001.zip]

Archive with 1 entries (1 files):
- molecules-2272364-supplementary.pdf
